# Supplementary material for: Construction of a novel kinetic model for the production process of a CVA6 VLP vaccine in CHO cells
Source: Cytotechnology. 2023 Oct 27;76(1):69–83. doi: 10.1007/s10616-023-00598-8 (PMC10828271; doi:10.1007/s10616-023-00598-8)
Supplement: Supplementary file 1 — Supplementary file1 (XLSX 15 KB) [file 10616_2023_598_MOESM1_ESM.xlsx]

## Sheet: Bioreactor 1
Time (h)	Xv (10^8 cells/L)	Xd (10^8 cells/L)	Xl (10^8 cells/L)	Xt (10^8 cells/L)	GLN (mM)	AMM (mM)	LAC (mM)	VLP (mg/L)
0	4.87	0.0491919	0.0838722	5.00306	4.35	0.84	0	0
24	10.25	0.0515075	0.109057	10.4106	3.57	1.94	2.44227	0
48	23.66	0.214874	0.211849	24.0867	2.58	3.52	7.54885	0
72	43.19	0.217035	0.432652	43.8397	1.8	5.78	14.3206	0
96	100.51	1.53061	0.796826	102.837	0	5.56	38.7433	0
120	162.32	1.9715	4.02206	168.314	0	4.06	59.2806	0
144	170.22	2.24201	6.56057	179.023	0	4	55.0622	0.135232
168	166.42	2.36296	9.34279	178.126	0	3.93	41.5187	0.18832
192	160.92	2.78295	13.9303	177.633	0	4.48	37.3002	0.692736
216	151.19	4.19541	21.3588	176.744	0	4.89	25.4218	2.90816
240	140.54	6.16146	32.0389	178.74	0	6.03	19.7602	8.02816
264	124.56	11.5711	34.329	170.46	0	7.55	15.9858	12.9229
288	118.09	14.4465	47.4334	179.97	0	8.57	14.3206	17.7357
312	103.27	22.21	54.6078	180.088	0	9.08	15.6528	22.9888
336	91.95	27.4656	58.5874	178.003	0	9.36	16.8739	25.3286

## Sheet: Bioreactor 1 Glucose
Time (h)	GLC (mM)
0	29.3079
24	27.9758
46	23.5907
72	14.0434
73	50.9558
96	22.092
97	43.2958
120	16.7632
121	26.5881
144	18.595
145	28.4753
168	22.092
169	27.7537
192	17.8179
193	25.2559
216	23.0356
217	26.0885
240	21.3704
241	23.4797
264	19.4831
265	22.9246
288	17.7624
289	22.314
312	16.7632
313	23.0356
336	17.7624

## Sheet: Bioreactor 2
Time (h)	Xv (10^8 cells/L)	Xd (10^8 cells/L)	Xl (10^8 cells/L)	Xt (10^8 cells/L)	GLN (mM)	AMM (mM)	LAC (mM)	VLP (mg/L)
0	4.66	0.0613779	0.0265753	4.74795	3.86	0.96	0	0
24	10.53	0.106364	0.0148861	10.6512	3.45	2.2	3.88544	0
48	22.74	0.346294	-0.0404224	23.0459	2.86	3.97	8.76998	0
72	50.68	0.56368	0.0344458	51.2781	1.05	5.99	14.9867	0
96	126.78	1.15138	0.605587	128.537	0	5.43	37.3002	0
120	171.98	1.73717	3.42611	177.143	0	3.74	51.5098	0
144	178.38	2.34948	4.36063	185.09	0	3.62	46.1812	0.14144
168	182.67	2.59369	6.95465	192.218	0	3	31.7496	0.213664
192	174.81	2.1232	12.1575	189.091	0	4.1	18.3171	0.899712
216	163.22	4.01361	20.5889	187.823	0	5	7.1048	3.58656
240	149.48	5.2612	24.2891	179.03	0	7.89	5.99467	8.59648
264	140.4	11.2199	37.1785	188.798	0	10.32	4.32948	14.7661
288	129.76	17.5272	51.864	199.151	0	12.59	7.77087	20.2138
312	109.37	28.2023	51.8923	189.465	0	13.65	11.3233	24.3098
336	88.07	38.832	57.8229	184.725	0	14.43	14.3206	25.1085

## Sheet: Bioreactor 2 Glucose
Time (h)	GLC (mM)
0	22.647
24	23.4797
46	19.9827
72	18.0399
73	49.7347
96	18.3175
97	41.8526
120	17.0963
121	25.8665
144	19.3166
145	26.8101
168	22.4805
169	26.4771
192	19.5386
193	29.1969
216	22.314
217	26.0885
240	19.4831
241	24.4233
264	18.706
265	24.4788
288	21.2038
289	24.4233
312	20.6488
313	22.7581
336	20.3712
